# Supplementary material for: Comparative Sequence Analysis of Multidrug-Resistant IncA/C Plasmids from Salmonella enterica
Source: Front Microbiol. 2017 Aug 7;8:1459. doi: 10.3389/fmicb.2017.01459 (PMC5545573; doi:10.3389/fmicb.2017.01459)
Supplement: Supplementary Table S1 — List of the six variable core genes identified between the six IncA/C plasmids sequenced in this study. [file Table1.XLS]

## Sheet: Supplemental_Table_S1
Target	Position	Abs. Position	Product	Note	Protein_id	CP009412	CP009411	CP009413	CP009409	CP009414	CP009410	Amino acid change
SEEHN418_00210	626	25054	type VI secretion protein	Derived by automated computational analysis using gene prediction method: Protein Homology.	AIO09793.1	C	C	T	C	C	C	A/V
SEEHN418_00215	439	25968	MFS transporter	Derived by automated computational analysis using gene prediction method: Protein Homology.	AIO09794.1	G	G	A	A	A	A	M/V
SEEHN418_00355	854	44070	DNA topoisomerase III	Derived by automated computational analysis using gene prediction method: Protein Homology.	AIO09818.2	A	C	C	C	C	C	S/I
SEEHN418_01075	928	179088	DNA helicase	Derived by automated computational analysis using gene prediction method: Protein Homology.	AJY59711.1	G	G	G	A	G	G	I/V
SEEHN418_01100	79	187079	Ner	Derived by automated computational analysis using gene prediction method: Protein Homology.	AIO09942.2	C	C	C	C	T	C	Q/L
SEEHN418_01130	745	190508	plasmid stability protein StbA	Derived by automated computational analysis using gene prediction method: Protein Homology.	AJY59713.1	G	A	G	G	G	G	no change
