# Supplementary material for: Comparative Sequence Analysis of Multidrug-Resistant IncA/C Plasmids from Salmonella enterica
Source: Front Microbiol. 2017 Aug 7;8:1459. doi: 10.3389/fmicb.2017.01459 (PMC5545573; doi:10.3389/fmicb.2017.01459)
Supplement: Supplementary Table S2 — List of the 67 core genes identified between all 20 Salmonella IncA/C plasmids Ridom (SeqSphere+). [file Table2.XLS]

## Sheet: Supplemental_Table_2
Target	Begin	End	GenBank product	GenBank protein_id	CP009412	FJ621587	CP009411	CP009413	CP000604	JN983043	JN983045	CP009409	CP009567	CP009414	KF056330	KM670336	CP009570	CP009560	CP009564	JN983048	CP009562	JF267651	CP009410	CP009563
SEEHN418_00005	296	862	hypothetical protein	AIO09753.1	1	1	1	1	1	1	1	1	1	1	1	1	1	1	1	1	1	1	1	1
SEEHN418_00015	1139	2239	plasmid replication protein	AIO09755.1	1	1	1	1	1	1	1	1	1	1	1	1	1	1	1	1	1	1	1	1
SEEHN418_00020	2585	2866	hypothetical protein	AIO09756.1	1	1	1	1	1	1	1	1	1	1	1	1	1	1	1	1	1	1	1	1
SEEHN418_00025	2887	3072	hypothetical protein	AIO09757.2	1	1	1	1	1	1	1	1	1	1	1	1	1	1	1	1	1	1	1	1
SEEHN418_00030	3276	3710	hypothetical protein	AIO09758.2	1	1	1	1	1	1	1	1	1	1	1	1	1	1	1	2	1	1	1	1
SEEHN418_00040	5307	5720	hypothetical protein	AIO09760.2	1	1	1	1	1	1	1	1	1	1	1	1	1	1	1	1	1	1	1	1
SEEHN418_00045	5725	6246	hypothetical protein	AIO09761.2	1	1	1	1	1	1	1	1	1	1	1	1	1	1	1	1	1	1	1	1
SEEHN418_00055	6897	7340	hypothetical protein	AIO09763.2	1	1	1	1	1	1	1	1	1	1	1	1	1	1	1	1	1	1	1	1
SEEHN418_00065	7649	8503	hypothetical protein	AIO09765.2	1	1	1	1	1	1	1	1	1	1	1	1	1	1	1	1	1	1	1	1
SEEHN418_00070	8503	9462	peptidase S49	AIO09766.2	1	1	1	1	1	1	1	1	1	1	1	1	1	1	1	1	1	1	1	1
SEEHN418_00075	9478	10338	protein-disulfide isomerase	AIO09767.2	1	1	1	1	1	1	1	1	1	1	1	1	1	1	1	1	1	1	1	1
SEEHN418_00080	10372	10800	hypothetical protein	AIO09768.2	1	1	1	1	1	1	1	1	1	1	1	1	1	1	1	1	1	1	1	1
SEEHN418_00085	10857	11216	hypothetical protein	AIO09769.2	1	1	1	1	1	1	1	1	1	1	1	1	1	1	1	1	1	2	1	1
SEEHN418_00090	11216	11662	Fe3+-siderophore ABC transporter permease	AIO09770.2	1	1	1	1	1	1	1	1	1	1	1	1	1	1	1	1	1	1	1	1
SEEHN418_00095	11659	12177	nitrite reductase	AIO09771.2	1	1	1	1	1	1	1	1	1	1	1	1	1	1	1	1	1	1	1	1
SEEHN418_00105	12349	13251	hypothetical protein	AIO09772.2	1	1	1	1	1	1	1	1	1	1	1	1	1	1	1	1	1	2	1	1
SEEHN418_00110	13277	13465	hypothetical protein	AIO09773.2	1	1	1	1	1	1	1	1	1	1	1	1	1	1	1	1	1	1	1	1
SEEHN418_00115	13482	14009	nuclease	AIO09774.2	1	1	1	1	1	1	1	1	1	1	1	1	1	1	1	1	1	1	1	1
SEEHN418_00120	14067	14339	transcriptional regulator HU subunit alpha	AIO09775.2	1	1	1	1	1	1	1	1	1	1	1	1	1	1	1	1	1	1	1	1
SEEHN418_00125	14427	14720	chromosome segregation protein ParM	AIO09776.2	1	1	1	1	1	1	1	1	1	1	1	1	1	1	1	1	1	1	1	1
SEEHN418_00130	14747	15049	Cro/Cl family transcriptional regulator	AIO09777.2	1	1	1	1	1	1	1	1	1	1	1	1	1	1	1	1	1	1	1	1
SEEHN418_00135	15054	15404	diaminopimelate decarboxylase	AIO09778.2	1	1	1	1	1	1	1	1	1	1	1	1	1	1	1	1	1	1	1	1
SEEHN418_00140	15567	16115	transcriptional regulator	AIO09779.2	1	1	1	1	1	1	1	1	1	1	1	1	1	1	1	1	1	1	1	1
SEEHN418_00145	16237	16797	hypothetical protein	AIO09780.2	1	1	1	1	1	1	1	1	1	1	1	1	1	1	1	1	1	1	1	1
SEEHN418_00150	17025	17495	hypothetical protein	AIO09781.2	1	1	1	1	1	1	1	1	1	1	1	1	1	1	1	1	1	1	1	1
SEEHN418_00155	17510	17845	hypothetical protein	AIO09782.2	1	1	1	1	1	1	1	1	1	1	1	1	1	1	1	1	1	1	1	1
SEEHN418_00160	17942	18430	hypothetical protein	AIO09783.2	1	1	1	1	1	1	1	1	1	1	1	1	1	1	1	1	1	1	1	1
SEEHN418_00250	31579	32394	dihydropteroate synthase	AJY59691.1	1	1	1	1	1	1	1	1	1	1	2	1	1	1	1	1	1	1	1	1
SEEHN418_00255	32403	32585	hypothetical protein	AIO09799.2	1	1	1	1	1	1	1	1	1	1	1	1	1	1	1	1	1	1	1	1
SEEHN418_00265	32701	33012	hypothetical protein	AIO09801.2	1	1	1	1	1	1	1	1	1	1	1	1	1	1	1	1	1	1	1	1
SEEHN418_00270	33186	33971	cobalamin biosynthesis protein CobQ	AIO09802.2	1	1	1	1	1	1	1	1	1	1	1	1	1	1	1	1	1	1	1	1
SEEHN418_00275	33975	35156	plasmid stablization protein ParB	AIO09803.2	1	1	1	1	1	1	1	1	1	1	1	2	1	1	1	1	1	1	1	1
SEEHN418_00280	35205	35477	hypothetical protein	AJY59714.1	1	1	1	1	1	1	1	1	1	1	1	1	1	1	1	1	1	1	1	1
SEEHN418_00285	35530	35853	hypothetical protein	AIO09804.2	1	1	1	1	1	1	1	1	1	1	1	1	1	1	1	1	2	1	1	1
SEEHN418_00295	36727	37104	hypothetical protein	AIO09806.2	1	1	1	1	1	1	1	1	1	1	2	2	1	1	1	1	1	1	1	1
SEEHN418_00305	37353	38027	thymidylate kinase	AIO09808.2	1	1	1	1	1	1	1	1	1	1	2	2	1	1	1	1	1	1	1	1
SEEHN418_00315	38511	38843	hypothetical protein	AIO09810.2	1	1	1	1	1	1	1	1	1	1	2	2	1	1	1	1	1	1	1	1
SEEHN418_00320	38852	39352	hypothetical protein	AIO09811.2	1	1	1	1	1	1	1	1	1	1	2	2	1	1	1	1	1	1	1	1
SEEHN418_00325	39356	40783	DNA methyltransferase	AIO09812.2	1	1	1	1	1	2	1	1	1	1	3	3	1	1	1	1	1	1	1	1
SEEHN418_00330	40783	41439	hypothetical protein	AIO09813.2	1	1	1	1	1	1	1	1	1	1	2	2	1	1	1	1	1	1	1	1
SEEHN418_00335	41495	42112	phage head-tail adapter protein	AIO09814.2	1	1	1	1	1	1	1	1	1	1	2	2	1	1	1	1	1	1	1	1
SEEHN418_00340	42113	42319	hypothetical protein	AIO09815.2	1	1	1	1	1	1	1	1	1	1	2	2	1	1	1	1	1	1	1	1
SEEHN418_00345	42345	42623	RNA-binding protein	AIO09816.2	1	1	1	1	1	1	1	1	1	1	2	2	1	1	1	1	1	1	1	1
SEEHN418_00350	42714	43202	hypothetical protein	AIO09817.2	1	1	1	1	1	1	1	1	1	1	2	2	1	1	1	1	1	1	1	1
SEEHN418_01025	171107	171709	hypothetical protein	AIO09929.1	1	1	1	1	1	1	1	1	1	1	1	1	1	1	1	1	1	1	1	1
SEEHN418_01030	171940	172260	hypothetical protein	AIO09930.1	1	1	1	1	1	1	1	1	1	1	1	1	1	1	1	1	1	1	1	1
SEEHN418_01040	172559	173095	hypothetical protein	AIO09931.2	1	1	1	1	1	1	1	1	1	1	1	1	1	1	1	1	1	1	1	1
SEEHN418_01045	173098	174108	integrase	AIO09932.2	1	1	1	1	1	1	1	1	1	1	1	1	1	1	1	1	1	1	1	1
SEEHN418_01050	174113	174982	exonuclease	AIO09933.2	1	1	1	1	1	1	1	1	1	1	2	2	1	1	1	1	1	1	1	1
SEEHN418_01055	174979	175470	hypothetical protein	AIO09934.2	1	1	1	1	1	1	1	1	1	1	1	1	1	1	1	1	1	1	1	1
SEEHN418_01060	175797	176672	DNA replication protein	AIO09935.2	1	1	1	1	1	1	1	1	1	1	1	1	1	1	1	1	1	1	1	1
SEEHN418_01065	176834	177874	KfrA protein	AIO09936.2	1	1	1	1	1	1	1	1	1	1	1	2	1	1	1	1	1	1	1	1
SEEHN418_01080	179807	180823	conjugal transfer protein TraF	AIO09938.2	1	1	1	1	1	1	1	1	1	1	1	1	1	1	1	1	1	1	1	1
SEEHN418_01085	180825	182258	conjugal transfer protein TraH	AIO09939.2	1	1	1	1	1	1	1	1	1	1	1	1	1	1	1	1	1	1	1	1
SEEHN418_01090	182271	185885	conjugal transfer protein TraG	AIO09940.2	1	1	1	1	1	1	1	1	1	1	1	1	1	1	1	1	1	1	1	1
SEEHN418_01095	185923	186285	permease	AIO09941.2	1	1	1	1	1	1	1	1	1	1	1	1	1	1	1	1	1	1	1	1
SEEHN418_01100	187001	187273	Ner	AIO09942.2	1	1	1	1	1	1	1	1	1	2	1	1	1	1	1	1	1	1	1	1
SEEHN418_01105	187273	187806	transglycosylase	AIO09943.2	1	1	1	1	1	1	1	1	1	1	1	2	1	1	1	1	1	1	1	1
SEEHN418_01120	189033	189452	DNA-binding protein	AIO09946.2	1	1	1	1	1	1	1	1	1	1	1	1	1	1	1	1	1	1	1	1
SEEHN418_01125	189454	189747	hypothetical protein	AJY59712.1	1	1	1	1	1	1	1	1	1	1	1	1	1	1	1	1	1	1	1	1
SEEHN418_01130	189764	190747	plasmid stability protein StbA	AJY59713.1	1	2	2	1	2	1	1	1	2	1	1	1	2	2	2	1	2	1	1	2
SEEHN418_00010	867	1154	hypothetical protein	AIO09754.1	1	1	1	1	1	1	1	1	1	1	1	1	1	1	1	1	1	1	1	1
SEEHN418_00060	7330	7644	hypothetical protein	AIO09764.2	1	1	1	1	1	1	1	1	1	1	1	1	1	1	1	1	1	1	1	1
SEEHN418_00100	12180	12407	hypothetical protein	AJY59688.1	1	1	1	1	1	1	1	1	1	1	1	1	1	1	1	1	1	1	1	1
SEEHN418_00300	37097	37378	hypothetical protein	AIO09807.2	1	1	1	1	1	1	1	1	1	1	2	2	1	1	1	1	1	1	1	1
SEEHN418_00310	38020	38526	hypothetical protein	AIO09809.2	1	1	1	1	1	1	1	1	1	1	2	2	1	1	1	1	1	1	1	1
SEEHN418_01035	172279	172566	hypothetical protein	AJY59710.1	1	1	1	1	1	1	1	1	1	1	1	1	1	1	1	1	1	1	1	1
