# Supplementary material for: Comparative Sequence Analysis of Multidrug-Resistant IncA/C Plasmids from Salmonella enterica
Source: Front Microbiol. 2017 Aug 7;8:1459. doi: 10.3389/fmicb.2017.01459 (PMC5545573; doi:10.3389/fmicb.2017.01459)
Supplement: Supplementary Table S3 — List of the 22 core genes identified between all 44 taxa IncA/C plasmids Ridom (SeqSphere+). [file Table3.XLS]

## Sheet: Supplemental_Table_S3
Target	Begin	End	GenBank product	GenBank protein_id	NDM-1 Dok01	PT99-018	AR060302	UMNK88	CFSAN007425	CFSAN007427	CVM 22513	CP007636	CVM 21538	CVM 21550	MRSN 2154	ATCC 19061	CVM N1543	CFSAN007428	853	N10-0505	Kp7	163	111	N10-2337	JX442976	SRC119	696	CP009409 (modified)	HQ023863_Escherichia_coli_pAPEC1990_61	N10-0469	JQ010984_Klebsiella_pneumoniae_pR55	H4H	CFSAN007405	SL254	PG010208	CVM 22462	FJ705807	CFSAN007426	YR71	JX141473	IP275	USA91278	CVM 22425	1643/10	AM04528	SCEC2	HS11286	KF976462
NDM1Dok01_N0001	323	862	hypothetical protein	BAK69494.1	1	1	1	1	1	1	1	1	1	1	1	4	1	1	1	1	1	1	1	1	1	1	1	1	1	1	1	1	1	1	1	1	3	1	2	1	1	1	1	1	1	1	1	1
NDM1Dok01_N0003	1139	2239	plasmid replication protein RepA	BAK69496.1	2	1	1	6	1	1	1	1	1	1	1	5	1	1	1	2	2	1	1	2	1	1	1	1	1	2	1	1	1	1	1	1	4	1	3	2	1	1	1	1	1	1	1	2
NDM1Dok01_N0009	5724	6245	hypothetical protein	BAK69502.1	2	1	1	1	1	1	1	1	1	1	1	3	1	1	1	2	2	1	1	2	1	1	1	1	1	2	4	1	1	1	1	1	5	1	1	2	1	1	1	1	1	1	1	2
NDM1Dok01_N0024	14056	14328	putative bacterial nucleoid DNA-binding protein	BAK69517.1	2	1	1	1	1	1	1	1	1	1	1	4	1	1	1	2	2	1	1	2	1	1	1	1	1	2	1	1	1	1	1	1	3	1	1	2	1	1	1	1	1	1	1	2
NDM1Dok01_N0030	16446	16640	hypothetical protein	BAK69523.1	1	1	1	1	1	1	1	1	1	1	1	3	1	1	1	1	1	1	1	1	1	1	1	1	1	1	1	1	1	1	1	1	4	1	2	1	1	1	1	1	1	1	1	1
NDM1Dok01_N0056	32578	32850	hypothetical protein	BAK69549.1	1	1	1	1	1	1	1	1	1	1	1	4	1	1	1	1	1	1	1	1	1	1	1	1	1	1	1	1	1	1	1	1	3	1	2	1	1	1	1	1	1	1	1	1
NDM1Dok01_N0057	32903	33538	hypothetical protein	BAK69550.1	1	1	1	1	1	1	3	1	1	1	1	5	1	1	1	6	6	1	1	6	1	1	1	1	1	6	1	1	1	1	1	1	4	1	2	1	1	1	1	1	1	1	1	1
NDM1Dok01_N0058	33630	33773	hypothetical protein	BAK69551.1	1	1	1	1	1	1	1	1	1	1	1	3	1	1	1	1	1	1	1	1	1	1	1	1	1	1	1	1	1	1	1	1	2	1	1	1	1	1	1	1	1	1	1	1
NDM1Dok01_N0006	3276	3710	putative membrane protein	BAK69499.1	2	1	1	1	1	1	1	1	1	1	1	5	1	1	1	2	2	1	1	2	1	1	3	1	1	2	1	1	1	1	1	1	4	1	1	2	1	1	1	1	1	1	1	2
NDM1Dok01_N0008	5111	5719	hypothetical protein	BAK69501.1	2	1	1	1	1	1	1	1	1	1	1	4	1	1	1	2	2	1	1	2	1	1	1	1	1	2	1	1	1	1	1	1	3	1	1	2	1	1	1	1	1	1	1	2
NDM1Dok01_N0011	6866	7339	hypothetical protein	BAK69504.1	2	1	1	1	1	1	1	1	1	1	1	4	1	1	1	2	2	1	1	2	1	1	1	1	1	2	1	1	1	1	1	1	3	1	1	2	1	1	1	1	1	1	1	2
NDM1Dok01_N0012	7329	7643	hypothetical protein	BAK69505.1	2	1	1	1	1	1	1	1	1	1	1	4	1	1	1	2	2	1	1	2	1	1	1	1	1	2	1	1	1	1	1	1	3	1	1	2	1	1	1	1	1	1	1	2
NDM1Dok01_N0014	8502	9461	peptidase S49 family protein	BAK69507.1	2	1	1	1	1	1	1	1	1	1	1	4	1	1	1	2	2	1	1	2	1	1	1	1	1	2	1	1	1	1	1	1	3	1	1	2	1	1	1	1	1	1	1	2
NDM1Dok01_N0015	9477	10337	DSBA-like thioredoxin domain protein	BAK69508.1	2	1	1	1	1	1	1	1	1	1	1	6	1	1	1	4	4	1	1	4	1	1	1	1	1	4	1	1	1	1	1	1	5	1	3	2	1	1	1	1	1	1	1	2
NDM1Dok01_N0054	30559	31344	ParA-like partition protein	BAK69547.1	3	1	1	1	1	1	1	1	1	1	1	6	1	1	1	3	3	1	1	3	1	1	1	1	1	3	1	1	1	1	1	1	5	1	4	3	1	2	1	1	1	1	1	3
NDM1Dok01_N0055	31348	32529	ParB-like partition protein	BAK69548.1	2	1	1	1	1	1	1	1	1	1	5	7	1	1	1	2	2	1	1	2	1	6	1	1	1	2	1	1	1	1	1	1	4	1	3	2	1	1	1	1	1	1	1	2
NDM1Dok01_N0059	34100	34477	hypothetical protein	BAK69552.1	1	2	1	1	1	1	1	1	1	1	1	5	1	1	1	1	1	1	1	1	1	2	1	1	1	1	2	1	1	1	2	1	4	1	3	1	2	2	1	2	1	2	2	1
NDM1Dok01_N0210	180443	181318	DNA replication terminus site-binding protein	BAK69703.1	1	1	1	1	1	1	1	1	1	1	1	6	1	1	1	5	5	1	1	5	1	1	1	1	1	5	1	1	1	1	1	1	4	1	2	1	1	1	1	1	1	1	3	1
NDM1Dok01_N0211	181471	182511	KfrA protein	BAK69704.1	2	1	1	1	1	1	1	1	1	1	1	6	1	1	1	2	2	1	1	2	1	5	1	1	1	2	1	1	1	1	1	1	4	1	3	2	1	1	1	1	1	1	1	2
NDM1Dok01_N0222	193670	194089	hypothetical protein	BAK69715.1	1	1	1	1	1	1	1	1	1	1	1	4	1	1	1	1	1	1	1	1	1	1	1	1	1	1	1	1	1	1	1	1	3	1	2	1	1	1	1	1	1	1	1	1
NDM1Dok01_N0223	194091	194384	hypothetical protein	BAK69716.1	1	1	1	1	1	1	1	1	1	1	1	4	1	1	1	1	1	1	1	1	1	1	1	1	1	1	1	1	1	1	1	1	3	1	2	1	1	1	1	1	1	1	1	1
NDM1Dok01_N0224	194401	195384	hypothetical protein	BAK69717.1	3	1	2	1	2	1	2	1	2	2	1	7	2	1	1	3	3	1	1	3	6	1	1	1	1	3	1	1	1	2	1	2	5	1	4	3	1	1	2	1	2	1	1	3
